# Supplementary material for: Identification of VRK1 as a New Neuroblastoma Tumor Progression Marker Regulating Cell Proliferation
Source: Cancers (Basel). 2020 Nov 20;12(11):3465. doi: 10.3390/cancers12113465 (PMC7699843; doi:10.3390/cancers12113465)
Supplement: Supplementary file 1 [file cancers-12-03465-s001.zip]

Archive with 10 entries (9 files):
- FigureS2+legend.pdf
- FigureS3+legend.pdf
- SupplementaryTables/
- SupplementaryTables/Table S1.xlsx
- SupplementaryTables/Table S2.xlsx
- SupplementaryTables/Table S3.xlsx
- SupplementaryTables/Table S4.xlsx
- SupplementaryTables/Table S5.xlsx
- Figure S4.pdf
- FigureS1+legend.pdf
