# Supplementary material for: Identification of VRK1 as a New Neuroblastoma Tumor Progression Marker Regulating Cell Proliferation
Source: Cancers (Basel). 2020 Nov 20;12(11):3465. doi: 10.3390/cancers12113465 (PMC7699843; doi:10.3390/cancers12113465)
Supplement: Supplementary file 1 [file cancers-12-03465-s001.zip › SupplementaryTables/Table S1.xlsx]

## Sheet: Table S1
Table S1: Data cohorts of NB patient samples used for VRK1 gene expression analysis.
Plataform	Database	n	GSE ID
GEO2r	Cole	138	GSE19274
GEO2r	Wang	101	GSE3960
R2	Kocak	649	GSE45547
R2	SEQC	498	GSE62564
R2	Asgharzadeh	249	GSE3446
R2	Lavarino	23	GSE54720
R2	Lambin	24	GSE29641
GEO: Gene Expression Omnius; GSE: GEO series; n: number of samples.
