# Supplementary material for: Identification of VRK1 as a New Neuroblastoma Tumor Progression Marker Regulating Cell Proliferation
Source: Cancers (Basel). 2020 Nov 20;12(11):3465. doi: 10.3390/cancers12113465 (PMC7699843; doi:10.3390/cancers12113465)
Supplement: Supplementary file 1 [file cancers-12-03465-s001.zip › SupplementaryTables/Table S2.xlsx]

## Sheet: Table S2
Table S2: Characteristics of the original original tumor biopsies used for stablishing the PDXs used in the study.
Biopsy	Origin	Stage	MYCN amp	Histology	MKI	Prognosis
NB27	Cervico-thoracic primary tumor	4	Yes	ID	High	Uf
NB39	Adrenal gland primary tumor	4	Yes	#	#	F
NB48	Adrenal gland primary tumor	4	NO	ID	Low	F
NB51	Liver metastases	4	NO	PD	Low	Uf
Amp: amplified; MKI: mitosis-karyorrhexis index; ID: in differentiation; PD: poorly differentiated; Uf: unfavorable; F: favorable.
# The low tumor component in the sample did not allow greater precision in the degree of differentiation or in the MKI.
