# Supplementary material for: Identification of VRK1 as a New Neuroblastoma Tumor Progression Marker Regulating Cell Proliferation
Source: Cancers (Basel). 2020 Nov 20;12(11):3465. doi: 10.3390/cancers12113465 (PMC7699843; doi:10.3390/cancers12113465)
Supplement: Supplementary file 1 [file cancers-12-03465-s001.zip › SupplementaryTables/Table S3.xlsx]

## Sheet: Summary table
Table S3: Anatomo-pathological characteristics of the human tumors included in the TMA.
Biopsy	Age (years)	Localization	Stage	Histological type	Histology	MKI	MYCN amp	Lymph Node affected	Infiltrated BM	Metastasis	Mestastases localization	Relapse	Exitus
1	5.6	Adrenal	M	ID	Uf	Low	No	No	Yes	Yes	B, BM	Yes	No
2	6.2	Retroperitoneum	M	ID	Uf	Low	Yes	Yes	Yes	Yes	LV, BM	Yes	No
3	6.2	Retroperitoneum	M	PD	Uf	Medium	No	Yes	No	Yes	B	No	No
4	4.6	Thoracic / paraspinal	L2	ID	F	Low	No	No	No	No		No	No
5	3.7	Cervical	M	PD	Uf	High	No	No	Yes	Yes	B, BM	No	No
6	5.3	Thoracic / paraspinal	M	ID	Uf	High	Yes	Yes	Yes	Yes	B, LV, BM	Yes	Yes
7	5.9	Adrenal	M	PD	Uf	Low	No	Yes	Yes	Yes	B, BM	Yes	Yes
8	0.5	Retroperitoneum	L2	PD	F	Low	No	Yes	No	No		No	No
9	0.4	Retroperitoneum	MS	PD	Uf	High	Yes	No	No	Yes	LV	No	Yes
10	0.9	Adrenal	L2	PD	F	Medium	No	No	No	No		No	No
11	1.6	Thoracic / paraspinal	L2	ID	F	Low	No	No	No	No		No	No
12	2.1	Thoracic / paraspinal	M	ID	Uf	High	No	Yes	Yes	Yes	B, BM	No	Yes
13	4.9	Thoracic / paraspinal	L1	Intermixed GNB	F	Low	No	No	No	No		No	No
14	1.3	Adrenal	M	ID	F	Low	No	Yes	Yes	Yes	LV, BM	No	No
15	2.4	Adrenal	M	U	Uf	High	No	Yes	Yes	Yes	B, BM	Yes	No
16	0.4	Thoracic / paraspinal	L1	ID	F	Low	No	Yes	No	No		No	No
17	0.8	Retroperitoneum	L2	U	Uf	High	Yes	Yes	No	No		No	No
18	0.7	Adrenal	MS	Intermixed GNB	F	Low	Yes	Yes	No	Yes	LV	No	No
19	6.3	Adrenal	L2	Nodular GNB	Uf	Low	No	Yes	No	No		No	No
20	2.7	Retroperitoneum	M	Intermixed GNB	F	Low	No	Yes	Yes	Yes	B, L, BM	Yes	Yes
21	1.1	Thoracic / paraspinal	L2	ID	F	Medium	No	No	No	No		No	No
22	6.9	Retroperitoneum	M	U	Uf	Medium	Yes	Yes	No	Yes	B, LV, BM	Yes	Yes
23	2.3	Adrenal	M	ID	F	Low	Yes	Yes	Yes	Yes	B, BM	Yes	Yes
24	4.7	Adrenal	M	Nodular GNB	Uf	High	No	Yes	Yes	Yes	B, BM	No	No
25	1.2	Thoracic / paraspinal	L2	PD	Ud	Und	Yes	Yes	No	No		No	No
26	3.1	Adrenal	M	ID	Ud	Low	No	Yes	Yes	Yes	B, BM	No	No
27	0.1	Adrenal	MS	PD	F	Low	No	Not applicable	Not applicable	Yes	LV	Not applicable	Yes
F: female; M: male; GNB: gangliatic neuroblastoma; ID: neuroblastoma in differentiation; U: undifferentiated neuroblastoma; PD: poorly differentiated neuroblastoma; Uf: unfavorable; F: favorable; Und: undetermined; MKI: mitosis-karyorrhexis index; Amp: amplified; B: bone; BM: bone marrow; L: lung; LV: liver
