# Supplementary material for: Identification of VRK1 as a New Neuroblastoma Tumor Progression Marker Regulating Cell Proliferation
Source: Cancers (Basel). 2020 Nov 20;12(11):3465. doi: 10.3390/cancers12113465 (PMC7699843; doi:10.3390/cancers12113465)
Supplement: Supplementary file 1 [file cancers-12-03465-s001.zip › SupplementaryTables/Table S4.xlsx]

## Sheet: Positive correl. (kocak)
Positive correlation with VRK1 on R2: Kocak dataset
HUGO	R	pval	Pres
VRK1 kinase	1	0	649
POLE2 DNA repair	0.865	1.4e-191	649
WDHD1	0.864	3.7e-191	649
CEP128	0.86	3.4e-187	649
CDKN3 cell cycle	0.859	2e-186	649
DLGAP5	0.857	5e-185	649
MAD2L1 cell cycle	0.854	1.4e-182	649
DSCC1	0.849	1e-177	649
CENPE cell cycle	0.84	9.1e-171	649
NCAPG cell cycle	0.839	1e-169	649
PLK4 kinase	0.833	3.6e-165	649
KIF15 cell cycle	0.832	2.1e-164	649
KIF18A	0.831	5.5e-164	649
ECT2 sign transd	0.829	2e-162	649
RFC4 DNA repair, sign transd	0.828	1.7e-161	649
MCM6 cell cycle	0.826	2e-160	649
PCNA DNA repair, sign transd	0.824	2.1e-158	649
SUV39H2 cell cycle, diff	0.824	5.8e-159	649
PARPBP	0.82	3.7e-156	649
MLF1IP	0.82	7e-156	649
BUB1B apoptosis, cell cycle, kinase, sign transd	0.819	1.6e-155	649
RRM1 drugtarget	0.819	4.5e-155	649
ARHGAP11A sign transd	0.819	1.5e-155	649
BLM DNA repair	0.818	9.9e-155	649
MTFR2	0.816	2.1e-153	649
MCM10	0.816	4.6e-153	649
CDCA2	0.816	1.7e-153	649
MND1	0.815	7.5e-153	649
CDK1	0.814	1.3e-151	649
BUB1 cell cycle, kinase	0.813	2.9e-151	649
HELLS cell cycle, development	0.812	1.4e-150	649
DEPDC1B	0.811	5.4e-150	649
KIF4A	0.809	7.2e-149	649
DBF4 cell cycle	0.809	1.1e-148	649
FAM72D	0.809	5.4e-149	649
ATAD2	0.807	1.1e-147	649
ERCC6L	0.807	3.8e-147	649
ESCO2 cell cycle	0.807	1.5e-147	649
CEP55 cell cycle	0.806	4.4e-147	649
CENPK	0.805	2.6e-146	649
KIF11 cell cycle	0.803	3.7e-145	649
CCNB2 cell cycle	0.801	2.2e-143	649
SMC4 cell cycle	0.801	2.2e-143	649
NUF2 cell cycle	0.8	5.9e-143	649
EXO1 DNA repair, cell cycle	0.8	4.9e-143	649
GMNN cell cycle	0.797	1.9e-141	649
HMGB2 DNA repair, TF, sign transd, transcription regulator Act	0.797	1.9e-141	649
TDP1 DNA repair	0.796	2.5e-140	649
C11orf82	0.795	1e-139	649
RAD51AP1 DNA repair	0.794	3.5e-139	649

## Sheet: Positive correl. (Seeger)
Positive correlation with VRK1 on R2: Seeger datasets
HUGO	R	pval	Pres
VRK1 kinase	1	0	117
NCAPG cell cycle	0.819	6.6e-27	117
POLE2 DNA repair	0.813	3.6e-26	117
DLGAP5	0.799	1.4e-24	117
MAD2L1 cell cycle	0.797	2e-24	117
TTK cell cycle, kinase	0.796	3.1e-24	117
CEP55 cell cycle	0.783	6.3e-23	117
WDHD1	0.781	1e-22	117
CDK1	0.774	4.4e-22	117
PCNA DNA repair, sign transd	0.771	8.6e-22	117
RFC4 DNA repair, sign transd	0.771	8.1e-22	117
BUB1B apoptosis, cell cycle, kinase, sign transd	0.766	2.4e-21	117
SIVA1 apoptosis	0.766	2.3e-21	117
ZWINT cell cycle, sign transd	0.764	3.8e-21	117
KIAA0101	0.761	6.9e-21	117
CDKN3 cell cycle	0.754	2.8e-20	117
RAD51AP1 DNA repair	0.752	4.2e-20	117
GMNN cell cycle	0.752	4.2e-20	117
CCNB1 cell cycle	0.751	5.2e-20	117
CCNB2 cell cycle	0.75	5.9e-20	117
MLF1IP	0.75	5.8e-20	117
BLM DNA repair	0.75	5.2e-20	117
NDC80 cell cycle, sign transd	0.749	6.2e-20	117
ECT2 sign transd	0.748	7.4e-20	117
SMC4 cell cycle	0.748	7.5e-20	117
PBK cell cycle, kinase	0.747	8.4e-20	117
SPC25 cell cycle	0.746	1e-19	117
HMGB2 DNA repair, TF, sign transd, transcription regulator Act	0.739	4.3e-19	117
SRSF7	0.734	9.5e-19	117
FBXO5 cell cycle	0.731	1.8e-18	117
MCM6 cell cycle	0.73	2.1e-18	117
CDC25C cell cycle	0.73	2.2e-18	117
H2AFZ	0.729	2.5e-18	117
LMNB1	0.727	3.3e-18	117
RACGAP1 cell cycle, development, sign transd	0.726	3.7e-18	117
DDX39A	0.724	5.2e-18	117
CKS2 cell cycle, sign transd	0.723	5.9e-18	117
KIF22 cell cycle	0.721	9.4e-18	117
KIF11 cell cycle	0.721	8.3e-18	117
PTTG1 DNA repair, TF, cell cycle, transcription regulator Act	0.72	1e-17	117
TRA2B	0.714	2.9e-17	117
KIF15 cell cycle	0.713	3.4e-17	117
GGH	0.71	5.6e-17	117
KIF4A	0.709	6.1e-17	117
PARPBP	0.708	7.2e-17	117
NUSAP1 cell cycle	0.708	7.1e-17	117
ENDOG	0.708	7.5e-17	117
DNA2	0.705	1.2e-16	117
MELK kinase	0.705	1.2e-16	117
BUB1 cell cycle, kinase	0.702	2e-16	117

## Sheet: Positive correl. (SEQC)
Positive correlation with VRK1 on R2: SEQC datasets
HUGO	R	pval	Pres
VRK1 kinase	1	0	498
WDHD1	0.863	3.5e-145	498
CEP128	0.856	2.7e-140	498
CDKN3 cell cycle	0.855	4.8e-140	498
DSCC1	0.854	5.3e-139	498
KIF18A	0.847	7.2e-135	498
DLGAP5	0.847	6e-135	498
PCNA DNA repair, sign transd	0.844	5.1e-133	498
PLK4 kinase	0.842	9.5e-132	498
LRR1	0.836	7.4e-128	498
MAD2L1 cell cycle	0.834	6.3e-127	498
CENPE cell cycle	0.833	1.8e-126	498
HMGB2 DNA repair, TF, sign transd, transcription regulator Act	0.832	1.1e-125	498
MTFR2	0.83	1.9e-124	498
MLF1IP	0.828	2e-123	498
ATAD2	0.824	1.6e-121	498
RFC4 DNA repair, sign transd	0.823	9.7e-121	498
PARPBP	0.822	1.7e-120	498
SUV39H2 cell cycle, diff	0.821	1.5e-119	498
NCAPH cell cycle	0.82	2.5e-119	498
MND1	0.82	3.2e-119	498
KIF15 cell cycle	0.819	1.1e-118	498
DBF4 cell cycle	0.819	1.4e-118	498
CENPK	0.818	1.8e-118	498
POLE2 DNA repair	0.817	8.6e-118	498
BUB1 cell cycle, kinase	0.816	4.1e-117	498
CHAF1A DNA repair, cell cycle	0.816	1.9e-117	498
CDK1	0.815	8.2e-117	498
KIF11 cell cycle	0.814	1.8e-116	498
SMC4 cell cycle	0.814	1.8e-116	498
NEIL3 DNA repair	0.813	6.5e-116	498
RRM1 drugtarget	0.812	1.6e-115	498
CDCA2	0.811	7.8e-115	498
DEPDC1B	0.811	1e-114	498
NCAPG cell cycle	0.81	3.7e-114	498
ESCO2 cell cycle	0.81	1.6e-114	498
BUB1B apoptosis, cell cycle, kinase, sign transd	0.808	2.2e-113	498
KIAA0101	0.806	3e-112	498
MCM10	0.806	1.8e-112	498
GMNN cell cycle	0.805	4.4e-112	498
OIP5	0.805	6.1e-112	498
FAM72D	0.804	2.9e-111	498
FBXO5 cell cycle	0.803	4.7e-111	498
RAD51AP1 DNA repair	0.802	1.5e-110	498
ERCC6L	0.802	2.6e-110	498
RMI2	0.802	1.7e-110	498
CCNB1 cell cycle	0.802	1.5e-110	498
HAUS8	0.801	8.1e-110	498
FANCM DNA repair	0.8	2.5e-109	498
TDP1 DNA repair	0.8	2.1e-109	498

## Sheet: Negative correl. (kocak)
Negative correlation with VRK1 on R2: Kocak datasets
HUGO	R	pval	Pres
TOM1L2 membrane	-0.698	6.5e-94	649
SHISA4	-0.653	3e-78	649
TPRG1L	-0.651	9.3e-78	649
MAP1LC3A membrane	-0.65	2.4e-77	649
NCDN	-0.65	3.4e-77	649
PINK1 kinase, sign transd	-0.647	1.5e-76	649
DNAJB2	-0.643	3.3e-75	649
ZBTB4	-0.632	6.3e-72	649
MAP7D1	-0.63	3.3e-71	649
FBXO44	-0.629	6.8e-71	649
VAMP2 drugtarget, membrane	-0.625	8.4e-70	649
C6orf1	-0.625	6.8e-70	649
TIAF1 apoptosis, sign transd	-0.623	3.5e-69	649
MYO7A	-0.62	1.6e-68	649
FAM174B	-0.618	7.3e-68	649
SPRYD3	-0.617	1.1e-67	649
TRPV2 membrane	-0.616	2.1e-67	649
PIAS3 transcription regulator Act, transcriptional repressor Act	-0.614	1.1e-66	649
GABARAPL1 membrane	-0.614	8.1e-67	649
SLC26A11	-0.613	1.5e-66	649
CLSTN1 membrane	-0.611	6.9e-66	649
ABLIM3	-0.61	1.2e-65	649
ABLIM2	-0.609	1.8e-65	649
PLEKHG5 sign transd	-0.608	3.5e-65	649
ACADVL	-0.608	2.9e-65	649
MAP1A drugtarget	-0.603	6.3e-64	649
ARF3 sign transd	-0.602	1.5e-63	649
PPP2R5B sign transd	-0.602	1.9e-63	649
MAP3K12 kinase, membrane, sign transd	-0.602	1.3e-63	649
ADC drugtarget	-0.601	3.5e-63	649
USP35	-0.6	3.9e-63	649
DKK3 development, sign transd	-0.599	8.7e-63	649
RAMP3 drugtarget, membrane, sign transd	-0.599	9.6e-63	649
GABARAPL3	-0.596	4.8e-62	649
PTPRH membrane	-0.595	1.2e-61	649
LOC377711	-0.595	9.7e-62	649
GABBR1 drugtarget, membrane, sign transd	-0.593	3e-61	649
SERINC3 apoptosis, membrane	-0.592	5.7e-61	649
ATP2B4 membrane	-0.59	2.3e-60	649
CCDC24	-0.589	4e-60	649
SGSM2	-0.588	6.5e-60	649
CELF6	-0.587	1.2e-59	649
C2CD2L	-0.586	1.9e-59	649
SLC4A3 membrane	-0.586	1.5e-59	649
FLOT2 membrane	-0.585	3.2e-59	649
HDAC5 development, transcription regulator Act, transcriptional repressor Act	-0.584	4.8e-59	649
MAN2B2	-0.582	2e-58	649
ARHGAP23 sign transd	-0.579	9e-58	649
CHD5 development	-0.578	1.6e-57	649
SIDT2 membrane	-0.577	3.1e-57	649

## Sheet: Pathway analysis
DATABASE	REFERENCE	ANALYSIS PLATFORM	PATHWAY	p VALUE
R2	Kocak (GSE45547)	R2	DNA repair	3.6e-08
			TF	0.82
			Apoptosis	<0.1
			Cell cycle	2.4e-12
			Development	<0.1
			Diff	<0.1
			Drugtarget	0.73
			Kinase	<0.1
			Membrane	<0.0001
			Sign transd	0.16
			Transcription regulator Act	<0.1
			Transcriptional repressor Act	<0.01
R2	Seeger (GSE3446)	R2	DNA repair	7e-17
			TF	0.77
			Apoptosis	0.44
			Cell cycle	4e-45
			Development	<0.001
			Diff	<0.001
			Drugtarget	0.42
			Kinase	0.45
			Membrane	5.1e-10
			Sign transd	<0.0001
			Transcription regulator Act	<0.1
			Transcriptional repressor Act	0.1
R2	SEQC (GSE49710)	R2	DNA repair	1.3e-23
			TF	0.58
			Apoptosis	<0.1
			Cell cycle	3.7e-26
			Development	<0.001
			Diff	<0.01
			Drugtarget	0.53
			Kinase	<0.1
			Membrane	3.1e-17
			Sign transd	1.3e-09
			Transcription regulator Act	<0.001
			Transcriptional repressor Act	<0.1
