# Supplementary material for: Identification of VRK1 as a New Neuroblastoma Tumor Progression Marker Regulating Cell Proliferation
Source: Cancers (Basel). 2020 Nov 20;12(11):3465. doi: 10.3390/cancers12113465 (PMC7699843; doi:10.3390/cancers12113465)
Supplement: Supplementary file 1 [file cancers-12-03465-s001.zip › SupplementaryTables/Table S5.xlsx]

## Sheet: Sheet1
Table S5: CpGs VRK1 promoter and association with VRK1 gene expression
CpG	loci	betadiff	intercept	f	pval	qval
cg06924233	chr14:97260744-97260745	-0.085338	0.725368	6.62291	0.0114909	0.0187854
cg03046703	chr14:97262732-97262733	-0.0603214	0.877203	7.00561	0.00940107	0.0187854
cg19638039	chr14:97262871-97262872	-0.0757392	0.783091	9.47525	0.00266916	0.00885174
cg07586331	chr14:97263458-97263459	-0.00208535	0.105812	0.0483739	0.826353	0.3876
cg11783089	chr14:97263524-97263525	0.00525907	0.0580437	3.73451	0.056046	0.065446
cg06562570	chr14:97263560-97263561	0.00223926	0.0544046	1.11237	0.294036	0.200288
cg14471727	chr14:97263643-97263644	-0.00154439	0.0551942	0.22337	0.637484	0.325676
cg10777679	chr14:97263710-97263711	-0.00395066	0.0416544	2.28732	0.133497	0.109121
cg10538494	chr14:97263716-97263717	-0.00804605	0.146111	1.33622	0.250376	0.186052
cg12079353	chr14:97263801-97263802	-0.00109646	0.0194509	0.311906	0.577725	0.314823
cg21068392	chr14:97264013-97264014	-0.000431445	0.0779745	0.0216089	0.88342	0.3876
cg10971750	chr14:97264166-97264167	-0.000424043	0.0811516	0.0155671	0.90095	0.3876
cg05004118	chr14:97264415-97264416	-0.00283896	0.029229	0.783423	0.378158	0.220791
cg26685539	chr14:97267126-97267127	-0.19668	0.534584	43.685	1.73972e-09	1.42205e-08
cg13226328	chr14:97271313-97271314	0.0360128	0.715793	2.63279	0.107735	0.109121
cg22922810	chr14:97282535-97282536	-0.00807814	0.962204	0.836794	0.362452	0.220791
cg10052017	chr14:97286215-97286216	0.0198885	0.779702	9.08244	0.00324873	0.00885174
cg01975338	chr14:97326473-97326474	-0.0271824	0.885273	2.37008	0.126747	0.109121
cg14398228	chr14:97329920-97329921	0.0464523	0.833763	4.7163	0.0321729	0.0438303
